# Supplementary material for: Molecular weight and viscosifying power of alginates produced by mutant strains of Azotobacter vinelandii under microaerophilic conditions
Source: Biotechnol Rep (Amst). 2020 Feb 20;26:e00436. doi: 10.1016/j.btre.2020.e00436 (PMC7049565; doi:10.1016/j.btre.2020.e00436)
Supplement: Supplementary file 1 [file mmc1.zip › Data Profile.xml]

<?xml version="1.0" encoding="UTF-8" standalone="no"?><data:data><datasets><author>carlosf@ibt.unam.mx</author><type>0</type><dataset><value>1</value><reason>The authors do not have permission to share data</reason><comments/></dataset></datasets></data:data>
